# Supplementary material for: Campylobacter concisus Impairs Sodium Absorption in Colonic Epithelium via ENaC Dysfunction and Claudin-8 Disruption
Source: Int J Mol Sci. 2020 Jan 7;21(2):373. doi: 10.3390/ijms21020373 (PMC7013563; doi:10.3390/ijms21020373)
Supplement: Supplementary file 1 [file ijms-21-00373-s001.zip]

Archive with 5 entries (5 files):
- Supplementary Figure S1.docx
- Supplementary Figure S1.tif
- Supplementary Table S1.xlsx
- Supplementary Table S2.xlsx
- Supplementary Table S3.docx
