# Supplementary material for: Campylobacter concisus Impairs Sodium Absorption in Colonic Epithelium via ENaC Dysfunction and Claudin-8 Disruption
Source: Int J Mol Sci. 2020 Jan 7;21(2):373. doi: 10.3390/ijms21020373 (PMC7013563; doi:10.3390/ijms21020373)
Supplement: Supplementary file 1 [file ijms-21-00373-s001.zip › Supplementary Table S1.xlsx]

## Sheet: Tabelle1
		Table S1 - Differentially expressed genes in C. concisus infection
Gene ID	Gene name	Description	log2 fold change	p-value	Adjusted p-value	Control 1 - gene counts	Control 2 - gene counts	Control 3 - gene counts	C. concisus 1 - gene counts	C. concisus 2 - gene counts	C. concisus 3 - gene counts
ENSG00000007306	CEACAM7	carcinoembryonic antigen related cell adhesion molecule 7 [Source:HGNC Symbol;Acc:HGNC:1819]	-2.65472	5.5324e-32	9.79014e-28	1500	1457	1223	225	195	147	Genes down-regulated after C. concisus infection
ENSG00000240583	AQP1	aquaporin 1 (Colton blood group) [Source:HGNC Symbol;Acc:HGNC:633]	-2.95588	1.44929e-24	1.28233e-20	1169	1993	1126	156	163	148
ENSG00000078081	LAMP3	lysosomal associated membrane protein 3 [Source:HGNC Symbol;Acc:HGNC:14582]	3.27558	4.99601e-17	2.94698e-13	17	15	37	197	199	173	Genes up-regulated after C. concisus infection
ENSG00000225217	HSPA7	heat shock protein family A (Hsp70) member 7 [Source:HGNC Symbol;Acc:HGNC:5240]	3.33818	4.65667e-16	2.06011e-12	158	68	204	1289	847	1513
ENSG00000001626	CFTR	cystic fibrosis transmembrane conductance regulator [Source:HGNC Symbol;Acc:HGNC:1884]	-1.75199	9.43735e-16	3.34007e-12	1394	1106	1370	362	335	282
ENSG00000151012	SLC7A11	solute carrier family 7 member 11 [Source:HGNC Symbol;Acc:HGNC:11059]	2.95655	1.53555e-15	4.52885e-12	1293	434	973	6564	7018	4418
ENSG00000183638	RP1L1	RP1 like 1 [Source:HGNC Symbol;Acc:HGNC:15946]	1.73589	1.45793e-14	3.68565e-11	389	430	451	1065	1291	1213
ENSG00000189001	SBSN	suprabasin [Source:HGNC Symbol;Acc:HGNC:24950]	2.02137	5.28895e-14	1.16992e-10	84	122	112	358	355	376
ENSG00000173110	HSPA6	heat shock protein family A (Hsp70) member 6 [Source:HGNC Symbol;Acc:HGNC:5239]	3.3193	8.71127e-14	1.71283e-10	921	276	1097	6849	4784	7644
ENSG00000086548	CEACAM6	carcinoembryonic antigen related cell adhesion molecule 6 [Source:HGNC Symbol;Acc:HGNC:1818]	-1.43094	1.00348e-13	1.77576e-10	3448	3562	2922	1126	1045	954
ENSG00000070669	ASNS	asparagine synthetase (glutamine-hydrolyzing) [Source:HGNC Symbol;Acc:HGNC:753]	1.8408	3.1823e-13	5.11945e-10	118	122	105	375	413	268
ENSG00000103257	SLC7A5	solute carrier family 7 member 5 [Source:HGNC Symbol;Acc:HGNC:11063]	1.85689	1.19164e-12	1.75727e-09	1120	829	1432	3849	3699	2919
ENSG00000151790	TDO2	tryptophan 2,3-dioxygenase [Source:HGNC Symbol;Acc:HGNC:11708]	-1.67658	1.27842e-11	1.74022e-08	353	349	315	89	90	90
ENSG00000184564	SLITRK6	SLIT and NTRK like family member 6 [Source:HGNC Symbol;Acc:HGNC:23503]	-1.26196	2.14791e-11	2.71495e-08	2054	2025	1939	800	743	596
ENSG00000135842	FAM129A	family with sequence similarity 129 member A [Source:HGNC Symbol;Acc:HGNC:16784]	1.60896	2.67867e-11	3.16012e-08	306	238	347	845	826	649
ENSG00000280604	AJ239328.1	N/A	1.61979	5.22941e-11	5.78372e-08	131	185	176	475	424	386
ENSG00000153132	CLGN	calmegin [Source:HGNC Symbol;Acc:HGNC:2060]	1.94674	3.28056e-10	3.41487e-07	701	340	641	1731	1876	1875
ENSG00000137501	SYTL2	synaptotagmin like 2 [Source:HGNC Symbol;Acc:HGNC:15585]	-1.21982	9.75078e-10	9.5861e-07	7869	7011	6122	2541	2739	2361
ENSG00000064787	BCAS1	breast carcinoma amplified sequence 1 [Source:HGNC Symbol;Acc:HGNC:974]	-1.47505	2.66007e-09	2.24155e-06	1735	1155	1712	516	485	410
ENSG00000204616	TRIM31	tripartite motif containing 31 [Source:HGNC Symbol;Acc:HGNC:16289]	-1.40715	2.55178e-09	2.24155e-06	1016	784	1035	340	332	242
ENSG00000140465	CYP1A1	cytochrome P450 family 1 subfamily A member 1 [Source:HGNC Symbol;Acc:HGNC:2595]	2.04509	2.44749e-09	2.24155e-06	191	122	292	887	629	620
ENSG00000079112	CDH17	cadherin 17 [Source:HGNC Symbol;Acc:HGNC:1756]	-1.41758	3.22695e-09	2.59564e-06	922	676	917	272	292	237
ENSG00000101255	TRIB3	tribbles pseudokinase 3 [Source:HGNC Symbol;Acc:HGNC:16228]	2.05472	4.39619e-09	3.38239e-06	1528	623	1567	4274	5073	3828
ENSG00000256043	CTSO	cathepsin O [Source:HGNC Symbol;Acc:HGNC:2542]	-1.76167	6.33047e-09	4.66767e-06	216	357	253	78	69	60
ENSG00000157368	IL34	interleukin 34 [Source:HGNC Symbol;Acc:HGNC:28529]	-1.58061	1.45487e-08	9.90207e-06	653	1033	625	212	218	221
ENSG00000128965	CHAC1	ChaC glutathione specific gamma-glutamylcyclotransferase 1 [Source:HGNC Symbol;Acc:HGNC:28680]	1.86448	1.41827e-08	9.90207e-06	207	91	126	469	467	379
ENSG00000187957	DNER	delta/notch like EGF repeat containing [Source:HGNC Symbol;Acc:HGNC:24456]	1.40705	1.84871e-08	1.21166e-05	285	232	282	545	588	650
ENSG00000118322	ATP10B	ATPase phospholipid transporting 10B (putative) [Source:HGNC Symbol;Acc:HGNC:13543]	-1.23252	2.32553e-08	1.46974e-05	2939	3388	2349	1147	1001	979
ENSG00000196754	S100A2	S100 calcium binding protein A2 [Source:HGNC Symbol;Acc:HGNC:10492]	1.8328	2.44026e-08	1.48906e-05	140	66	124	368	308	322
ENSG00000090382	LYZ	lysozyme [Source:HGNC Symbol;Acc:HGNC:6740]	-1.33705	2.88655e-08	1.64776e-05	20507	16076	19626	5839	5809	7039
ENSG00000115902	SLC1A4	solute carrier family 1 member 4 [Source:HGNC Symbol;Acc:HGNC:10942]	1.08681	2.88166e-08	1.64776e-05	733	690	659	1368	1369	1034
ENSG00000135069	PSAT1	phosphoserine aminotransferase 1 [Source:HGNC Symbol;Acc:HGNC:19129]	2.25873	3.08343e-08	1.70514e-05	985	287	980	3232	3340	2639
ENSG00000254290	AC124067.4	N/A	-1.21596	3.94514e-08	2.11555e-05	1236	1546	1112	524	499	403
ENSG00000127831	VIL1	villin 1 [Source:HGNC Symbol;Acc:HGNC:12690]	-1.03012	7.31445e-08	3.80696e-05	1750	1938	1709	792	819	638
ENSG00000129538	RNASE1	ribonuclease A family member 1, pancreatic [Source:HGNC Symbol;Acc:HGNC:10044]	-0.991407	8.00685e-08	4.04826e-05	4300	4045	4351	1829	1862	1720
ENSG00000138061	CYP1B1	cytochrome P450 family 1 subfamily B member 1 [Source:HGNC Symbol;Acc:HGNC:2597]	1.20416	1.12452e-07	5.52764e-05	949	781	1097	1818	2026	1690
ENSG00000148346	LCN2	lipocalin 2 [Source:HGNC Symbol;Acc:HGNC:6526]	1.3883	1.31218e-07	6.27575e-05	3138	2069	3604	6858	6503	6228
ENSG00000237070	AC005550.2	N/A	-2.14077	1.80125e-07	8.38815e-05	164	88	101	21	27	20
ENSG00000152463	OLAH	oleoyl-ACP hydrolase [Source:HGNC Symbol;Acc:HGNC:25625]	1.46063	2.36688e-07	0.000107396	130	89	94	226	269	234
ENSG00000101680	LAMA1	laminin subunit alpha 1 [Source:HGNC Symbol;Acc:HGNC:6481]	2.66632	2.97965e-07	0.00013182	8	9	11	55	67	31
ENSG00000189325	C6ORF222	chromosome 6 open reading frame 222 [Source:HGNC Symbol;Acc:HGNC:33769]	-1.61714	3.16713e-07	0.000136697	600	1243	696	237	230	231
ENSG00000105388	CEACAM5	carcinoembryonic antigen related cell adhesion molecule 5 [Source:HGNC Symbol;Acc:HGNC:1817]	-1.86014	3.6496e-07	0.00015377	190	331	160	60	61	39
ENSG00000137825	ITPKA	inositol-trisphosphate 3-kinase A [Source:HGNC Symbol;Acc:HGNC:6178]	1.13672	4.0275e-07	0.000165746	679	561	771	1310	1242	1199
ENSG00000090861	AARS	alanyl-tRNA synthetase [Source:HGNC Symbol;Acc:HGNC:20]	1.51958	7.26742e-07	0.000292283	10875	5534	11583	22269	24803	21157
ENSG00000163435	ELF3	E74 like ETS transcription factor 3 [Source:HGNC Symbol;Acc:HGNC:3318]	-0.999672	8.62476e-07	0.000339164	7306	9644	8637	3820	3585	3435
ENSG00000109846	CRYAB	crystallin alpha B [Source:HGNC Symbol;Acc:HGNC:2389]	1.55786	9.01185e-07	0.000346682	167	98	201	397	449	326
ENSG00000121966	CXCR4	C-X-C motif chemokine receptor 4 [Source:HGNC Symbol;Acc:HGNC:2561]	-1.03227	1.02225e-06	0.000384887	868	1038	811	398	388	341
ENSG00000072310	SREBF1	sterol regulatory element binding transcription factor 1 [Source:HGNC Symbol;Acc:HGNC:11289]	-0.941226	1.04907e-06	0.000386757	11154	9959	11974	4988	5061	4571
ENSG00000173702	MUC13	mucin 13, cell surface associated [Source:HGNC Symbol;Acc:HGNC:7511]	-1.47013	1.38354e-06	0.000499655	448	705	370	176	142	147
ENSG00000137225	CAPN11	calpain 11 [Source:HGNC Symbol;Acc:HGNC:1478]	-1.70874	1.42511e-06	0.000504376	131	97	147	36	36	26
ENSG00000100170	SLC5A1	solute carrier family 5 member 1 [Source:HGNC Symbol;Acc:HGNC:11036]	0.90715	1.56443e-06	0.000542825	1460	1275	1264	2304	2170	1900
ENSG00000234678	ELF3-AS1	ELF3 antisense RNA 1 [Source:HGNC Symbol;Acc:HGNC:40211]	-1.04027	1.7603e-06	0.000599044	1759	1398	1836	710	747	609
ENSG00000002726	AOC1	amine oxidase, copper containing 1 [Source:HGNC Symbol;Acc:HGNC:80]	-0.976472	2.08288e-06	0.000682566	662	699	610	305	285	260
ENSG00000139626	ITGB7	integrin subunit beta 7 [Source:HGNC Symbol;Acc:HGNC:6162]	-1.17696	2.076e-06	0.000682566	282	357	335	128	120	117
ENSG00000243415	AC107021.1	N/A	-1.57237	2.32359e-06	0.000747604	289	556	289	113	122	89
ENSG00000114455	HHLA2	HERV-H LTR-associating 2 [Source:HGNC Symbol;Acc:HGNC:4905]	-1.51802	2.37126e-06	0.000749318	400	727	382	134	164	146
ENSG00000104723	TUSC3	tumor suppressor candidate 3 [Source:HGNC Symbol;Acc:HGNC:30242]	1.54824	2.55412e-06	0.000792943	110	56	80	229	182	199
ENSG00000100889	PCK2	phosphoenolpyruvate carboxykinase 2, mitochondrial [Source:HGNC Symbol;Acc:HGNC:8725]	1.17458	2.61726e-06	0.000798536	530	339	464	934	920	714
ENSG00000068078	FGFR3	fibroblast growth factor receptor 3 [Source:HGNC Symbol;Acc:HGNC:3690]	-0.92589	2.66777e-06	0.000800149	2718	3242	2659	1342	1265	1232
ENSG00000184908	CLCNKB	chloride voltage-gated channel Kb [Source:HGNC Symbol;Acc:HGNC:2027]	-1.65261	3.47844e-06	0.00100909	297	693	341	129	126	104
ENSG00000117525	F3	coagulation factor III, tissue factor [Source:HGNC Symbol;Acc:HGNC:3541]	0.998257	3.43412e-06	0.00100909	1106	872	971	1992	1595	1436
ENSG00000186204	CYP4F12	cytochrome P450 family 4 subfamily F member 12 [Source:HGNC Symbol;Acc:HGNC:18857]	-1.64415	4.17119e-06	0.00119054	722	1631	679	302	304	219
ENSG00000064651	SLC12A2	solute carrier family 12 member 2 [Source:HGNC Symbol;Acc:HGNC:10911]	-0.836816	4.32765e-06	0.00121559	33022	37870	31995	16954	16840	15042
ENSG00000008517	IL32	interleukin 32 [Source:HGNC Symbol;Acc:HGNC:16830]	1.81883	4.62687e-06	0.00127933	235	88	281	570	594	638
ENSG00000214510	SPINK13	serine peptidase inhibitor, Kazal type 13 (putative) [Source:HGNC Symbol;Acc:HGNC:27200]	1.52185	5.6321e-06	0.00153332	1954	846	1965	3846	3920	3836
ENSG00000173762	CD7	CD7 molecule [Source:HGNC Symbol;Acc:HGNC:1695]	-1.48765	6.93789e-06	0.0018602	129	155	177	60	38	42
ENSG00000183570	PCBP3	poly(rC) binding protein 3 [Source:HGNC Symbol;Acc:HGNC:8651]	1.19372	8.40257e-06	0.00220613	284	197	325	527	565	476
ENSG00000115594	IL1R1	interleukin 1 receptor type 1 [Source:HGNC Symbol;Acc:HGNC:5993]	0.864274	8.47745e-06	0.00220613	937	810	861	1459	1332	1240
ENSG00000175471	MCTP1	multiple C2 and transmembrane domain containing 1 [Source:HGNC Symbol;Acc:HGNC:26183]	1.07676	9.24483e-06	0.00237096	341	238	269	523	503	489
ENSG00000130766	SESN2	sestrin 2 [Source:HGNC Symbol;Acc:HGNC:20746]	1.14848	9.52855e-06	0.00240882	508	351	534	881	1038	718
ENSG00000115041	KCNIP3	potassium voltage-gated channel interacting protein 3 [Source:HGNC Symbol;Acc:HGNC:15523]	-1.84044	1.06392e-05	0.00265171	128	261	102	42	39	35
ENSG00000259291	ZNF710-AS1	ZNF710 antisense RNA 1 [Source:HGNC Symbol;Acc:HGNC:53141]	-1.0778	1.17535e-05	0.00284918	304	387	327	157	141	113
ENSG00000059804	SLC2A3	solute carrier family 2 member 3 [Source:HGNC Symbol;Acc:HGNC:11007]	1.0928	1.17386e-05	0.00284918	483	323	475	789	800	730
ENSG00000069206	ADAM7	ADAM metallopeptidase domain 7 [Source:HGNC Symbol;Acc:HGNC:214]	-1.41429	1.23984e-05	0.00292537	134	175	124	44	45	48
ENSG00000077063	CTTNBP2	cortactin binding protein 2 [Source:HGNC Symbol;Acc:HGNC:15679]	-1.5631	1.23485e-05	0.00292537	115	139	95	39	39	23
ENSG00000111981	ULBP1	UL16 binding protein 1 [Source:HGNC Symbol;Acc:HGNC:14893]	1.62121	1.40304e-05	0.00326687	125	59	165	339	325	255
ENSG00000180861	LINC01559	long intergenic non-protein coding RNA 1559 [Source:HGNC Symbol;Acc:HGNC:26598]	-1.22631	1.53305e-05	0.00352322	496	311	377	162	127	140
ENSG00000251191	LINC00589	long intergenic non-protein coding RNA 589 [Source:HGNC Symbol;Acc:HGNC:32299]	-1.45979	1.83781e-05	0.00416946	149	135	112	34	41	46
ENSG00000145431	PDGFC	platelet derived growth factor C [Source:HGNC Symbol;Acc:HGNC:8801]	-0.796163	1.87313e-05	0.00419581	2349	2388	2223	1211	1248	955
ENSG00000160180	TFF3	trefoil factor 3 [Source:HGNC Symbol;Acc:HGNC:11757]	-1.12925	1.9429e-05	0.0042977	339	260	277	123	103	113
ENSG00000172175	MALT1	MALT1 paracaspase [Source:HGNC Symbol;Acc:HGNC:6819]	-0.80242	2.0575e-05	0.004495	4382	4059	3674	2037	1995	1853
ENSG00000152952	PLOD2	procollagen-lysine,2-oxoglutarate 5-dioxygenase 2 [Source:HGNC Symbol;Acc:HGNC:9082]	-0.765303	2.53101e-05	0.00546205	30902	28500	30437	14922	16231	13702
ENSG00000075643	MOCOS	molybdenum cofactor sulfurase [Source:HGNC Symbol;Acc:HGNC:18234]	1.2961	2.80007e-05	0.00596989	479	249	516	894	905	800
ENSG00000214922	HLA-F-AS1	HLA-F antisense RNA 1 [Source:HGNC Symbol;Acc:HGNC:26645]	-0.780478	2.89805e-05	0.00610523	1563	1572	1481	771	806	702
ENSG00000149257	SERPINH1	serpin family H member 1 [Source:HGNC Symbol;Acc:HGNC:1546]	1.06331	3.10696e-05	0.00646833	1237	822	1339	2139	1984	1908
ENSG00000149418	ST14	suppression of tumorigenicity 14 [Source:HGNC Symbol;Acc:HGNC:11344]	-0.753532	4.55665e-05	0.00923685	44305	39949	43684	22159	21357	20750
ENSG00000261051	AC107021.2	N/A	-1.57724	4.55682e-05	0.00923685	448	1126	475	214	239	134
ENSG00000240032	LNCSRLR	lncRNA sorafenib resistance in renal cell carcinoma associated [Source:HGNC Symbol;Acc:HGNC:52753]	-1.49671	4.59337e-05	0.00923685	309	628	322	143	162	78
ENSG00000107957	SH3PXD2A	SH3 and PX domains 2A [Source:HGNC Symbol;Acc:HGNC:23664]	-1.50184	5.10031e-05	0.010141	739	1939	937	300	390	380
ENSG00000127324	TSPAN8	tetraspanin 8 [Source:HGNC Symbol;Acc:HGNC:11855]	-1.01622	5.47589e-05	0.0107668	2219	1418	1912	785	744	790
ENSG00000145730	PAM	peptidylglycine alpha-amidating monooxygenase [Source:HGNC Symbol;Acc:HGNC:8596]	-0.739885	5.66693e-05	0.01102	13214	13410	13260	6673	6879	6639
ENSG00000153246	PLA2R1	phospholipase A2 receptor 1 [Source:HGNC Symbol;Acc:HGNC:9042]	-0.9168	5.77782e-05	0.0111135	574	702	562	328	274	228
ENSG00000213949	ITGA1	integrin subunit alpha 1 [Source:HGNC Symbol;Acc:HGNC:6134]	-1.47752	6.0605e-05	0.0115319	14147	36381	13705	6896	6813	5803
ENSG00000073910	FRY	FRY microtubule binding protein [Source:HGNC Symbol;Acc:HGNC:20367]	-1.43242	6.16304e-05	0.0116023	6455	14799	5609	3162	2975	2317
ENSG00000164588	HCN1	hyperpolarization activated cyclic nucleotide gated potassium channel 1 [Source:HGNC Symbol;Acc:HGNC:4845]	-3.92906	6.25614e-05	0.0116196	8	131	28	1	3	5
ENSG00000149150	SLC43A1	solute carrier family 43 member 1 [Source:HGNC Symbol;Acc:HGNC:9225]	0.757726	6.3036e-05	0.0116196	927	994	992	1461	1381	1331
ENSG00000155066	PROM2	prominin 2 [Source:HGNC Symbol;Acc:HGNC:20685]	-1.34004	6.67211e-05	0.0121721	1019	2398	1210	590	480	477
ENSG00000171658	NMRAL2P	NmrA like redox sensor 2, pseudogene [Source:HGNC Symbol;Acc:HGNC:52332]	1.85191	6.87437e-05	0.0124132	18	11	15	44	51	40
ENSG00000105974	CAV1	caveolin 1 [Source:HGNC Symbol;Acc:HGNC:1527]	1.156	7.18867e-05	0.0128496	5649	2902	5319	9013	8716	8491
ENSG00000076641	PAG1	phosphoprotein membrane anchor with glycosphingolipid microdomains 1 [Source:HGNC Symbol;Acc:HGNC:30043]	-0.759212	7.26602e-05	0.012858	7667	8479	6763	4045	4151	3311
ENSG00000184194	GPR173	G protein-coupled receptor 173 [Source:HGNC Symbol;Acc:HGNC:18186]	-1.24955	7.42443e-05	0.0130082	180	262	175	95	64	62
ENSG00000103888	CEMIP	cell migration inducing hyaluronidase 1 [Source:HGNC Symbol;Acc:HGNC:29213]	-1.8606	8.20655e-05	0.0142376	2736	11716	3091	1437	1362	1271
ENSG00000163817	SLC6A20	solute carrier family 6 member 20 [Source:HGNC Symbol;Acc:HGNC:30927]	-1.12196	8.56502e-05	0.0147152	489	794	467	215	247	217
ENSG00000159399	HK2	hexokinase 2 [Source:HGNC Symbol;Acc:HGNC:4923]	-1.06553	8.68021e-05	0.0147697	8649	15016	8794	4254	4820	4042
ENSG00000134684	YARS	tyrosyl-tRNA synthetase [Source:HGNC Symbol;Acc:HGNC:12840]	1.04133	9.17513e-05	0.0154632	3497	2266	4003	5746	6144	5208
ENSG00000135744	AGT	angiotensinogen [Source:HGNC Symbol;Acc:HGNC:333]	-0.726932	9.41841e-05	0.0155765	4768	4429	4876	2442	2647	2139
ENSG00000188488	SERPINA5	serpin family A member 5 [Source:HGNC Symbol;Acc:HGNC:8723]	-0.804876	9.34034e-05	0.0155765	968	1012	1021	483	476	492
ENSG00000074527	NTN4	netrin 4 [Source:HGNC Symbol;Acc:HGNC:13658]	-0.790739	9.59352e-05	0.015664	2279	1967	2442	1213	1112	967
ENSG00000159337	PLA2G4D	phospholipase A2 group IVD [Source:HGNC Symbol;Acc:HGNC:30038]	-1.63217	9.64838e-05	0.015664	84	195	100	40	36	28
ENSG00000235888	AF064858.1	N/A	-1.51525	9.87631e-05	0.0158881	643	1726	646	296	294	297
ENSG00000183778	B3GALT5	beta-1,3-galactosyltransferase 5 [Source:HGNC Symbol;Acc:HGNC:920]	-1.83311	9.96596e-05	0.0158881	326	1111	287	160	127	122
ENSG00000145362	ANK2	ankyrin 2 [Source:HGNC Symbol;Acc:HGNC:493]	1.09653	0.000101109	0.0159752	83	67	79	143	147	126
ENSG00000136999	NOV	nephroblastoma overexpressed [Source:HGNC Symbol;Acc:HGNC:7885]	0.97278	0.000106966	0.016751	133	111	131	226	214	186
ENSG00000170373	CST1	cystatin SN [Source:HGNC Symbol;Acc:HGNC:2473]	-1.52437	0.000109555	0.0170059	156	390	230	105	62	63
ENSG00000188910	GJB3	gap junction protein beta 3 [Source:HGNC Symbol;Acc:HGNC:4285]	0.768124	0.000111338	0.0171324	1355	1120	1186	1882	1732	1672
ENSG00000114268	PFKFB4	6-phosphofructo-2-kinase/fructose-2,6-biphosphatase 4 [Source:HGNC Symbol;Acc:HGNC:8875]	-0.861416	0.000117973	0.0179517	2096	2709	2046	988	1143	1051
ENSG00000167995	BEST1	bestrophin 1 [Source:HGNC Symbol;Acc:HGNC:12703]	1.09949	0.000118691	0.0179517	576	1026	573	1499	1400	1070
ENSG00000106258	CYP3A5	cytochrome P450 family 3 subfamily A member 5 [Source:HGNC Symbol;Acc:HGNC:2638]	-1.20913	0.000124277	0.0183187	40254	73126	32674	20737	19176	13930
ENSG00000103056	SMPD3	sphingomyelin phosphodiesterase 3 [Source:HGNC Symbol;Acc:HGNC:14240]	-1.24595	0.00012604	0.0183187	270	519	286	151	123	111
ENSG00000271447	MMP28	matrix metallopeptidase 28 [Source:HGNC Symbol;Acc:HGNC:14366]	-1.03218	0.000123854	0.0183187	289	249	303	103	140	106
ENSG00000163520	FBLN2	fibulin 2 [Source:HGNC Symbol;Acc:HGNC:3601]	-1.18326	0.000126293	0.0183187	171	153	160	81	51	50
ENSG00000161328	LRRC56	leucine rich repeat containing 56 [Source:HGNC Symbol;Acc:HGNC:25430]	0.919758	0.000122399	0.0183187	1421	975	1439	2250	2015	1903
ENSG00000187048	CYP4A11	cytochrome P450 family 4 subfamily A member 11 [Source:HGNC Symbol;Acc:HGNC:2642]	-3.74239	0.000127485	0.0183413	9	180	16	6	4	3
ENSG00000231948	HS1BP3-IT1	HS1BP3 intronic transcript 1 [Source:HGNC Symbol;Acc:HGNC:41474]	1.2863	0.000133543	0.0189612	58	116	79	182	157	181
ENSG00000168003	SLC3A2	solute carrier family 3 member 2 [Source:HGNC Symbol;Acc:HGNC:11026]	1.11654	0.000133937	0.0189612	6618	3385	6391	10627	10746	8922
ENSG00000196305	IARS	isoleucyl-tRNA synthetase [Source:HGNC Symbol;Acc:HGNC:5330]	0.904407	0.000135324	0.0190055	6694	4648	7002	9966	10082	9111
ENSG00000105707	HPN	hepsin [Source:HGNC Symbol;Acc:HGNC:5155]	-1.09907	0.000144541	0.0201401	182	279	217	87	97	84
ENSG00000167772	ANGPTL4	angiopoietin like 4 [Source:HGNC Symbol;Acc:HGNC:16039]	-0.709338	0.00015485	0.0210787	3788	3365	3574	2086	1816	1676
ENSG00000188833	ENTPD8	ectonucleoside triphosphate diphosphohydrolase 8 [Source:HGNC Symbol;Acc:HGNC:24860]	-1.11058	0.00015415	0.0210787	179	204	155	71	64	75
ENSG00000164683	HEY1	hes related family bHLH transcription factor with YRPW motif 1 [Source:HGNC Symbol;Acc:HGNC:4880]	1.00976	0.000153565	0.0210787	131	98	119	196	218	181
ENSG00000023171	GRAMD1B	GRAM domain containing 1B [Source:HGNC Symbol;Acc:HGNC:29214]	-1.01269	0.000157237	0.0212401	1446	2345	1357	774	713	672
ENSG00000286122	N/A	N/A	-1.96284	0.000164123	0.0219144	106	414	110	42	51	43
ENSG00000133193	FAM104A	family with sequence similarity 104 member A [Source:HGNC Symbol;Acc:HGNC:25918]	1.24145	0.000164705	0.0219144	3711	1552	3394	6179	6041	5220
ENSG00000198734	F5	coagulation factor V [Source:HGNC Symbol;Acc:HGNC:3542]	-1.90279	0.000169491	0.0223545	352	1268	253	145	140	136
ENSG00000112562	SMOC2	SPARC related modular calcium binding 2 [Source:HGNC Symbol;Acc:HGNC:20323]	1.0842	0.000170539	0.0223545	126	81	107	206	180	179
ENSG00000154229	PRKCA	protein kinase C alpha [Source:HGNC Symbol;Acc:HGNC:9393]	-1.29471	0.000178081	0.0231715	4079	9410	3927	2152	2169	1701
ENSG00000136870	ZNF189	zinc finger protein 189 [Source:HGNC Symbol;Acc:HGNC:12980]	0.938338	0.000182949	0.0234931	2723	1644	2256	4099	3670	3061
ENSG00000023909	GCLM	glutamate-cysteine ligase modifier subunit [Source:HGNC Symbol;Acc:HGNC:4312]	1.35126	0.000183208	0.0234931	3380	1184	2944	5863	5624	4847
ENSG00000087250	MT3	metallothionein 3 [Source:HGNC Symbol;Acc:HGNC:7408]	-1.28459	0.000196978	0.0250772	133	95	146	41	45	44
ENSG00000174145	NWD2	NACHT and WD repeat domain containing 2 [Source:HGNC Symbol;Acc:HGNC:29229]	1.07598	0.000204635	0.0258658	68	75	73	155	131	103
ENSG00000145349	CAMK2D	calcium/calmodulin dependent protein kinase II delta [Source:HGNC Symbol;Acc:HGNC:1462]	-0.692736	0.000207104	0.0259922	8994	7712	8378	4478	4676	4020
ENSG00000143217	NECTIN4	nectin cell adhesion molecule 4 [Source:HGNC Symbol;Acc:HGNC:19688]	-1.1232	0.000211762	0.0263126	1072	2270	1340	655	622	545
ENSG00000188536	HBA2	hemoglobin subunit alpha 2 [Source:HGNC Symbol;Acc:HGNC:4824]	1.17675	0.00021263	0.0263126	237	163	347	494	466	473
ENSG00000172264	MACROD2	MACRO domain containing 2 [Source:HGNC Symbol;Acc:HGNC:16126]	-0.747237	0.00021551	0.0264838	651	674	706	365	361	303
ENSG00000107317	PTGDS	prostaglandin D2 synthase [Source:HGNC Symbol;Acc:HGNC:9592]	-1.37849	0.000218025	0.0266081	188	482	258	111	97	94
ENSG00000228828	TLK2P2	tousled like kinase 2 pseudogene 2 [Source:HGNC Symbol;Acc:HGNC:22227]	-2.77769	0.000220664	0.0267457	26	209	32	11	14	8
ENSG00000242515	UGT1A10	UDP glucuronosyltransferase family 1 member A10 [Source:HGNC Symbol;Acc:HGNC:12531]	-0.897623	0.000228137	0.0274633	423	432	478	253	206	154
ENSG00000108511	HOXB6	homeobox B6 [Source:HGNC Symbol;Acc:HGNC:5117]	-0.824081	0.000234058	0.0279858	1362	1963	1554	797	831	709
ENSG00000274286	ADRA2B	adrenoceptor alpha 2B [Source:HGNC Symbol;Acc:HGNC:282]	-0.759757	0.000245635	0.0291729	678	743	754	413	350	329
ENSG00000187720	THSD4	thrombospondin type 1 domain containing 4 [Source:HGNC Symbol;Acc:HGNC:25835]	-1.43658	0.000253554	0.0299126	3526	10514	3808	1998	1905	1672
ENSG00000081277	PKP1	plakophilin 1 [Source:HGNC Symbol;Acc:HGNC:9023]	-1.31763	0.000264961	0.030847	132	262	182	74	80	44
ENSG00000269976	AC012065.3	N/A	1.14851	0.000264281	0.030847	65	90	60	160	117	127
ENSG00000143365	RORC	RAR related orphan receptor C [Source:HGNC Symbol;Acc:HGNC:10260]	-0.751258	0.000272466	0.0310456	990	1201	1002	587	518	503
ENSG00000249244	AC110373.1	N/A	-1.35001	0.000268997	0.0310456	126	237	120	51	58	51
ENSG00000178026	LRRC75B	leucine rich repeat containing 75B [Source:HGNC Symbol;Acc:HGNC:33155]	-1.46906	0.000273684	0.0310456	63	104	86	26	33	19
ENSG00000141219	C17ORF80	chromosome 17 open reading frame 80 [Source:HGNC Symbol;Acc:HGNC:29601]	1.2688	0.000270553	0.0310456	5013	1896	4508	8564	8108	6812
ENSG00000001617	SEMA3F	semaphorin 3F [Source:HGNC Symbol;Acc:HGNC:10728]	-0.871646	0.000275825	0.0310891	1332	2011	1560	754	746	761
ENSG00000105220	GPI	glucose-6-phosphate isomerase [Source:HGNC Symbol;Acc:HGNC:4458]	-0.692985	0.000281563	0.0315351	40418	39169	44208	21516	22020	21255
ENSG00000095303	PTGS1	prostaglandin-endoperoxide synthase 1 [Source:HGNC Symbol;Acc:HGNC:9604]	-0.747351	0.000300127	0.0334029	1783	2317	1905	1019	1090	924
ENSG00000118523	CTGF	connective tissue growth factor [Source:HGNC Symbol;Acc:HGNC:2500]	0.887991	0.000303758	0.0335956	156	158	186	306	250	232
ENSG00000137648	TMPRSS4	transmembrane serine protease 4 [Source:HGNC Symbol;Acc:HGNC:11878]	-0.775643	0.000313562	0.0344645	1191	1144	1029	515	575	567
ENSG00000150347	ARID5B	AT-rich interaction domain 5B [Source:HGNC Symbol;Acc:HGNC:17362]	-0.662744	0.000336406	0.0367471	3265	3586	3037	1847	1874	1582
ENSG00000170271	FAXDC2	fatty acid hydroxylase domain containing 2 [Source:HGNC Symbol;Acc:HGNC:1334]	-0.744499	0.000344495	0.0370864	2421	2838	2076	1304	1327	1087
ENSG00000105523	FAM83E	family with sequence similarity 83 member E [Source:HGNC Symbol;Acc:HGNC:25972]	-0.833294	0.000349991	0.0370864	316	382	324	177	163	147
ENSG00000101049	SGK2	SGK2, serine/threonine kinase 2 [Source:HGNC Symbol;Acc:HGNC:13900]	-1.05291	0.000349167	0.0370864	197	324	232	115	109	85
ENSG00000187726	DNAJB13	DnaJ heat shock protein family (Hsp40) member B13 [Source:HGNC Symbol;Acc:HGNC:30718]	-1.58164	0.000344998	0.0370864	91	199	79	39	40	26
ENSG00000230570	AL139095.3	N/A	1.5567	0.000346563	0.0370864	24	16	22	44	57	53
ENSG00000137868	STRA6	stimulated by retinoic acid 6 [Source:HGNC Symbol;Acc:HGNC:30650]	-1.66375	0.0003673	0.038675	137	463	167	75	54	74
ENSG00000174358	SLC6A19	solute carrier family 6 member 19 [Source:HGNC Symbol;Acc:HGNC:27960]	1.11026	0.000369353	0.038675	68	66	48	115	124	95
ENSG00000007062	PROM1	prominin 1 [Source:HGNC Symbol;Acc:HGNC:9454]	-0.753074	0.00040748	0.0421683	2838	3554	2518	1579	1543	1360
ENSG00000170439	METTL7B	methyltransferase like 7B [Source:HGNC Symbol;Acc:HGNC:28276]	0.740696	0.000406927	0.0421683	322	313	313	504	434	408
ENSG00000081923	ATP8B1	ATPase phospholipid transporting 8B1 [Source:HGNC Symbol;Acc:HGNC:3706]	-0.646557	0.000414313	0.042626	6231	5516	5898	3350	3233	2979
ENSG00000118503	TNFAIP3	TNF alpha induced protein 3 [Source:HGNC Symbol;Acc:HGNC:11896]	0.764193	0.000423346	0.0433037	714	983	876	1359	1221	1130
ENSG00000142973	CYP4B1	cytochrome P450 family 4 subfamily B member 1 [Source:HGNC Symbol;Acc:HGNC:2644]	-1.07395	0.000427408	0.0434526	953	1802	955	552	451	485
ENSG00000035664	DAPK2	death associated protein kinase 2 [Source:HGNC Symbol;Acc:HGNC:2675]	-0.908274	0.000432169	0.0434526	502	778	555	303	305	225
ENSG00000166816	LDHD	lactate dehydrogenase D [Source:HGNC Symbol;Acc:HGNC:19708]	-0.810017	0.000431059	0.0434526	429	350	398	205	197	169
ENSG00000169242	EFNA1	ephrin A1 [Source:HGNC Symbol;Acc:HGNC:3221]	-0.997815	0.000447459	0.0447358	1570	2859	1634	873	853	836
ENSG00000150594	ADRA2A	adrenoceptor alpha 2A [Source:HGNC Symbol;Acc:HGNC:281]	-1.02238	0.00045107	0.0448434	320	467	349	168	126	176
ENSG00000234338	AC073349.2	N/A	-2.50715	0.000455266	0.0450077	44	267	38	27	10	15
ENSG00000157782	CABP1	calcium binding protein 1 [Source:HGNC Symbol;Acc:HGNC:1384]	-1.40005	0.000462047	0.0454243	93	172	85	45	39	29
ENSG00000132915	PDE6A	phosphodiesterase 6A [Source:HGNC Symbol;Acc:HGNC:8785]	-1.54526	0.000469141	0.045867	52	78	59	24	14	17
ENSG00000100154	TTC28	tetratricopeptide repeat domain 28 [Source:HGNC Symbol;Acc:HGNC:29179]	-2.42389	0.000474906	0.0461755	31	156	32	12	8	14
ENSG00000164125	FAM198B	family with sequence similarity 198 member B [Source:HGNC Symbol;Acc:HGNC:25312]	-1.17285	0.000478925	0.0462594	1736	719	1418	479	562	423
ENSG00000260328	AC104024.2	N/A	1.17949	0.000480997	0.0462594	266	120	255	418	399	413
ENSG00000250698	AC131182.1	N/A	-2.72293	0.000520375	0.0497759	18	172	28	11	10	7
ENSG00000269516	CYP4F23P	cytochrome P450 family 4 subfamily F member 23, pseudogene [Source:HGNC Symbol;Acc:HGNC:39944]	-1.79585	0.000534755	0.0508764	74	216	61	26	31	28
