# Supplementary material for: Campylobacter concisus Impairs Sodium Absorption in Colonic Epithelium via ENaC Dysfunction and Claudin-8 Disruption
Source: Int J Mol Sci. 2020 Jan 7;21(2):373. doi: 10.3390/ijms21020373 (PMC7013563; doi:10.3390/ijms21020373)
Supplement: Supplementary file 1 [file ijms-21-00373-s001.zip › Supplementary Table S2.xlsx]

## Sheet: Tabelle1
		Table S3 - mRNA expression of different ion-channel transporters after C. concisus infection
Gene ID	Gene name	Description	log2 fold change	p-value	Adjusted p-value	Control 1 - gene counts	Control 2 - gene counts	Control 3 - gene counts	C. concisus 1 - gene counts	C. concisus 2 - gene counts	C. concisus 3 - gene counts
ENSG00000001626	CFTR	cystic fibrosis transmembrane conductance regulator [Source:HGNC Symbol;Acc:HGNC:1884]	-175199483298463	0.0944	334	1394	1106	1370	362	335	282
ENSG00000064651	SLC12A2 (NKCC1)	solute carrier family 12 member 2 [Source:HGNC Symbol;Acc:HGNC:10911]	-0.836816213114002	433000000	0.0012155897235978	33022	37870	31995	16954	16840	15042
ENSG00000049759	NEDD4L (NEDD4-2)	neural precursor cell expressed, developmentally down-regulated 4-like, E3 ubiquitin protein ligase [Source:HGNC Symbol;Acc:HGNC:7728]	-0.585870966487092	0.00947368449103968	0.27483003402203	5911	8395	5739	3996	4017	3324
ENSG00000066230	SLC9A3 (NHE3)	solute carrier family 9 member A3 [Source:HGNC Symbol;Acc:HGNC:11073]	-0.235025992346394	0.437186145892989	0.841054832173552	109	177	139	109	101	96
ENSG00000163399	ATP1A1 (Na/K ATPase)	ATPase Na+/K+ transporting subunit alpha 1 [Source:HGNC Symbol;Acc:HGNC:799]	0.0463984061067609	0.843982134154253	0.954010367675593	74213	116968	88572	81963	82693	79440
ENSG00000016490	CLCA1 (CACC)	chloride channel accessory 1 [Source:HGNC Symbol;Acc:HGNC:2015]	-196250170756441	0.292702572668697	NA	1	6	2	1	1	0
ENSG00000091138	SLC26A3 (DRA)	solute carrier family 26 member 3 [Source:HGNC Symbol;Acc:HGNC:3018]	-121684055111535	0.173074152441793	NA	17	32	3	9	5	5
